# Supplementary material for: HER2DX in older patients with HER2-positive early breast cancer: extended follow-up from the RESPECT trial of trastuzumab ± chemotherapy
Source: Nat Commun. 2025 Nov 4;16:9585. doi: 10.1038/s41467-025-65599-x (PMC12586486; doi:10.1038/s41467-025-65599-x)
Supplement: Supplementary file 4 — Source Data [file 41467_2025_65599_MOESM4_ESM.xlsx]

## Sheet: Fig2A
Figure 2A
	ID	Percentile.PROLIF	Percentile.IGG	Percentile.LUMINAL		RiscScore	HormoneReceptorStatus
	1	94.069	95.4953	48.3414		1.982	-
	2	91.1496	93.4641	10.2525		8.2811	-
	3	87.4058	95.4169	44.0385		14.0054	-
	4	48.767	56.6654	9.4043		26.186	+
	5	62.0605	66.7532	34.6859		14.1401	-
	6	78.1095	87.1506	22.5945		26.718	-
	7	90.5246	98.5442	29.1175		1	-
	8	91.8264	97.7163	48.4595		58.6506	-
	9	30.4355	33.9793	1		40.9935	-
	10	78.2331	84.2359	9.1727		32.2619	-
	11	79.6537	93.6321	32.6105		2.146	-
	12	86.7192	97.0023	53.2685		10.3192	-
	13	77.143	96.854	17.054		2.0176	-
	14	55.6769	70.2861	10.1536		39.5774	+
	15	66.1799	80.3539	12.769		32.2566	-
	16	69.5807	99	6.9643		1	-
	17	65.6841	99	26.7385		37.9585	-
	18	73.862	96.7287	24.1608		1.3589	-
	19	56.7365	80.7647	4.1872		33.8663	-
	20	48.4671	60.7323	19.6333		18.3109	-
	21	28.9745	35.4839	12.9791		32.2828	-
	22	33.2402	49.2573	1.952		30.8694	-
	23	56.3916	85.5821	3.1888		32.1449	-
	24	40.7971	50.5261	22.7036		84.704	-
	25	78.3131	61.8118	20.1118		21.4943	-
	26	62.2996	45.8471	1		53.307	-
	27	66.5584	58.4906	32.2427		40.2876	-
	28	47.8078	38.9495	20.0919		73.5726	+
	29	33.9382	31.7408	19.4776		33.0733	-
	30	93.6273	82.4678	7.8178		38.5444	-
	31	83.153	77.0743	14.132		78.5734	-
	32	68.3249	56.8989	5.2029		48.9689	-
	33	70.6368	59.1116	12.8642		68.2085	-
	34	10.3171	97.52	12.0123		1	-
	35	12.9072	65.0588	14.193		15.7602	-
	36	26.8995	95.5885	32.0588		9.8668	+
	37	11.3095	95.5462	5.0516		1.6944	+
	38	90.2925	95.5599	90.0276		1	+
	39	22.1568	77.3748	19.5039		28.4395	-
	40	50.8656	93.3991	46.3661		59.9271	+
	41	51.8032	98.5861	43.8918		1	-
	42	21.9281	83.2885	11.0146		7.318	-
	43	37.2235	66.3029	32.011		33.2162	-
	44	13.9955	41.9157	18.2706		25.3726	-
	45	1	97.8713	21.3245		4.0023	+
	46	3.9469	38.5141	12.1039		68.9682	-
	47	14.7438	67.5678	26.78		11.5902	-
	48	14.4096	70.3279	30.7815		9.7347	+
	49	5.6941	62.7027	21.5421		32.6666	-
	50	32.2453	92.1287	52.9822		12.1833	+
	51	66.9906	80.7451	54.4637		4.7334	-
	52	30.16	52.5088	9.6713		25.4012	-
	53	47.7355	74.7507	17.2012		13.2741	-
	54	21.3559	32.0192	9.4423		52.3525	-
	55	35.348	58.6678	5.0705		68.4383	-
	56	35.9088	95.1416	16.3848		1.8593	-
	57	42.0877	98.4131	23.724		9.0185	-
	58	46.401	88.4908	32.1417		3.9962	-
	59	35.9401	93.7242	18.2434		17.2561	-
	60	28.0704	71.2498	17.0854		13.2696	-
	61	35.7869	97.5353	11.636		1.0897	-
	62	19.3249	43.3684	9.6146		28.5231	+
	63	21.054	48.3004	11.1084		25.5557	+
	64	24.53	34.0778	20.9362		88.7652	-
	65	23.9528	55.0683	10.3736		44.3333	-
	66	28.0511	62.4652	12.9173		39.2511	-
	67	52.4783	98.596	19.6809		9.1397	-
	68	51.098	88.4666	21.5343		5.5931	-
	69	27.7137	47.398	12.1944		86.9286	-
	70	14.0796	35.7695	1		53.017	-
	71	32.8217	81.7075	3.5143		74.5589	-
	72	35.8941	73.6173	11.5264		35.6718	-
	73	43.1596	87.9365	14.0057		68.5729	+
	74	21.819	38.6278	11.1091		49.3697	-
	75	51.9091	93.7732	30.5131		14.3946	+
	76	73.5794	41.8457	6.1159		36.13	-
	77	92.7915	33.9435	8.399		43.065	-
	78	93.2457	41.494	7.7986		39.6758	+
	79	77.7465	30.3061	3.4548		43.8528	-
	80	48.4301	23.0685	8.6117		57.0531	+
	81	90.1443	32.7782	1		59.5645	-
	82	81.7875	38.611	30.8965		49.6483	-
	83	92.8365	18.2335	11.43		60.3921	-
	84	61.1375	8.8935	3.1079		63.5762	-
	85	85.9532	33.9954	28.1042		76.6541	-
	86	73.171	17.4969	17.0797		58.5077	-
	87	27.1638	2.0517	3.5342		55.1002	+
	88	85.2482	70.6407	71.752		72.754	+
	89	80.8065	1.7499	4.7234		75.3798	-
	90	73.7124	16.4433	28.2036		41.7967	-
	91	97.2796	83.4779	86.2948		68.1001	+
	92	16.9268	2.7256	6.1802		63.7132	-
	93	76.5886	29.6127	35.9634		51.7279	-
	94	30.8472	77.2302	74.3678		3.6639	-
	95	20.0608	90.6397	86.5378		56.3904	+
	96	1	52.8847	51.5219		9.0273	+
	97	1.109	73.7403	76.847		14.0064	+
	98	31.7363	97.1343	86.0745		3.6981	+
	99	1.5125	62.458	51.3158		24.6216	-
	100	3.6823	47.5063	56.9724		12.1568	+
	101	1	53.2408	70.5325		13.361	+
	102	20.1205	75.8346	91.6215		15.2076	-
	103	28.7141	55.8307	63.2773		32.2971	+
	104	1	82.789	48.4217		42.6353	-
	105	35.9154	93.7154	74.6469		1	+
	106	28.9775	60.5818	96.7496		4.6543	+
	107	1	42.1167	94.3547		4.1875	-
	108	27.1436	56.6445	94.366		6.9133	+
	109	3.3379	6.0353	9.9196		59.538	-
	110	7.5674	35.8411	92.2637		12.9412	+
	111	1.1252	24.2241	65.9286		19.5027	+
	112	30.7665	43.026	71.6742		16.3228	+
	113	1	59.7502	98.2164		9.7419	+
	114	63.9252	84.1383	97.2678		11.3723	+
	115	1	41.7969	76.4418		23.8639	+
	116	70.2812	84.3141	97.3079		1	+
	117	8.4833	23.336	97.3511		16.4173	+
	118	3.3667	19.9823	96.3009		17.0271	+
	119	7.5893	29.0541	97.2662		34.944	+
	120	1	8.1595	75.6559		25.512	+
	121	46.4809	49.861	92.392		32.1033	+
	122	6.1948	9.806	92.0346		46.3406	+
	123	3.1553	1.1397	98.5096		51.5995	+
	124	49.941	45.1132	82.8513		15.1975	+
	125	35.569	30.3175	59.1034		25.4398	+
	126	20.7683	8.8648	22.7442		43.9079	-
	127	84.4852	37.5631	94.4118		40.3662	+
	128	35.7915	1	43.9073		65.438	+
	129	89.7124	56.1193	98.2665		10.3537	+
	130	76.3957	13.9105	98.198		47.0799	+
	131	92.8645	77.0349	97.3328		20.4125	+
	132	21.0293	9.0289	24.6571		58.1049	-
	133	71.6757	20.5687	94.9551		46.4311	+
	134	60.1844	35.2969	72.3094		23.2346	+
	135	34.6191	8.0553	95.1876		32.4229	+
	136	27.6618	1.0193	85.4122		45.8707	+
	137	52.7216	38.6651	79.4603		18.0148	+
	138	43.3853	8.8479	87.63		34.0132	+
	139	42.3037	5.5558	92.9585		37.3869	+
	140	35.0745	13.7557	64.86		32.1994	+
	141	43.784	11.8195	78.879		89.0331	+
	142	85.353	78.726	92.744		3.8376	+
	143	12.7224	2.6073	10.654		90.0903	+
	144	38.2491	5.6225	33.0448		46.4174	-
	145	73.978	17.611	64.2532		33.8301	+
	146	92.5218	83.2777	92.2238		17.9265	+
	147	72.9102	20.5079	71.7541		88.9954	+
	148	94.3991	3.6548	70.1258		49.9351	+
	149	88.2193	41.3144	72.0586		44.5618	+
	150	47.5973	37.0008	43.9542		68.7935	+
	151	57.7244	35.3469	49.7928		26.6974	+
	152	68.2236	4.5273	37.4302		60.4898	-
	153	33.774	18.1296	23.5626		54.855	-
	154	14.1359	1	5.9653		75.3861	-

## Sheet: Fig2B
Figure 2B
			Censoring (years)
			5	6	7	8	9	10	U*
	RFS, all pts	TILs	0.79	0.59	0.58	0.58	0.63	0.6	0.69
		IGG/Immune	0.5725	0.5452	0.52	0.52	0.6626	0.6287	0.6987
		Luminal	0.4527	0.3559	0.4044	0.4044	0.4833	0.5792	0.5578
		Proliferation	1.8494	1.3178	1.2109	1.2109	1.2539	1.1775	1.2744
	RFS, node-	TILs	0.59	0.49	0.51	0.51	0.59	0.55	0.67
		IGG/Immune	0.251	0.2101	0.2456	0.2456	0.4003	0.3795	0.4543
		Luminal	0.3589	0.3051	0.3696	0.3696	0.4652	0.5815	0.5554
		Proliferation	1.7332	1.3838	1.2274	1.2274	1.2782	1.1754	1.2914
	OS, all pts	TILs	0.87	0.87	0.57	0.57	0.65	0.56	0.68
		IGG/Immune	0.4321	0.5006	0.4915	0.4914	0.7347	0.6298	0.6913
		Luminal	0.3108	0.2266	0.1639	0.1639	0.3041	0.4259	0.5355
		Proliferation	1.8039	1.1366	1.03797	1.03797	1.1234	0.94539	0.98704
	OS, node-	TILs	0.72	0.9	0.59	0.59	0.71	0.59	0.74
		IGG/Immune	0.2603	0.4388	0.2979	0.2979	0.5909	0.4897	0.5676
		Luminal	0.3948	0.2957	0.2123	0.2123	0.3844	0.5295	0.6588
		Proliferation	2.9923	1.8055	1.6231	1.6231	1.668	1.3026	1.315

## Sheet: Fig2E
Figure 2E
	TILs	IGG_score	PROLIF_score	LUM_score
	10	Med	Low	Low
	4	Low	High	High
	8	Low	High	Med
	20	High	High	Med
	0	Low	High	Low
	2	Low	High	Low
	25	High	Low	Low
	8	Low	Med	Low
	8	Low	High	Low
	15	Med	High	Low
	8	Low	Low	High
	10	Low	Low	Low
	40	High	Med	Low
	2	Low	Low	Low
	12	Med	Med	Low
	25	Med	Med	Low
	15	Low	High	Med
	5	Low	Med	Low
	3	Low	Med	Med
	8	Low	Med	High
	20	Med	Med	Med
	15	High	High	High
	0	Med	High	Low
	20	Low	Med	Low
	50	High	Low	High
	8	Low	Low	Low
	5	Med	Low	Low
	15	High	High	Low
	2	Low	High	High
	20	Med	Med	Low
	8	Low	Low	Low
	8	Med	Low	Low
	3	Low	Low	Low
	18	High	High	High
	10	Low	High	Low
	1	Med	Low	Low
	5	Med	Med	Low
	0	Low	Low	Low
	25	Low	Low	Low
	60	High	Med	Med
	1	Low	Low	High
	12	High	Med	Low
	12	High	Low	Low
	60	High	Low	High
	40	High	High	Low
	70	Med	Low	Low
	15	Med	High	Low
	30	Med	Med	Low
	45	High	Low	Low
	60	High	Med	Low
	3	Med	Low	High
	2	Med	Low	Low
	6	Med	High	High
	15	High	High	High
	40	High	High	High
	75	High	High	Med
	30	High	High	Med
	12	Low	Med	Med
	30	Med	Low	Low
	8	Low	Low	High
	2	High	Low	High
	65	High	Med	Low
	4	Low	Med	High
	18	Med	Low	High
	3	Low	Low	Low
	5	Med	Low	High
	5	Med	Low	Med
	5	Med	High	Low
	15	High	High	Low
	5	Low	Med	Med
	6	Med	Low	Med
	12	Med	High	Low
	NA	Med	Low	High
	20	High	High	Low
	30	High	Low	Low
	5	Low	Med	Low
	5	Med	Med	High
	40	High	High	Med
	2	High	Low	Low
	25	High	Med	Low
	20	Med	Med	Low
	70	High	High	Low
	12	High	High	High
	5	High	Med	Low
	2	Low	Low	High
	2	Low	High	High
	0	Low	Med	High
	35	High	Med	Low
	50	High	Low	Med
	8	Low	Low	High
	70	High	High	Low
	20	Med	Low	High
	25	High	High	High
	15	High	High	Low
	4	Low	Med	High
	70	High	Med	Low
	40	Med	High	Low
	50	High	High	High
	10	Low	High	Low
	30	Med	High	Low
	12	Med	Med	High
	10	Med	High	High
	3	Low	Low	High
	30	High	High	Low
	1	Low	High	Low
	20	Med	Low	Low
	15	Med	Med	Low
	65	High	High	Low
	5	High	Low	Low
	6	Low	Low	Med
	25	High	Med	Low
	45	High	Med	High
	25	High	Low	Low
	15	High	Med	Low
	8	Med	Med	High
	80	High	Med	Low
	65	High	Med	Low
	15	Med	Low	Low
	30	High	High	Med
	80	High	High	Low
	12	High	Low	Low
	12	Low	Med	Med
	8	Med	Low	Med
	50	High	Med	Low
	6	Med	Low	Low
	15	High	Low	High
	18	High	Low	Low
	35	High	Med	Low
	15	Med	Low	Low
	8	Med	High	Low
	70	High	High	Low
	60	High	Med	Med
	15	Med	Low	Low
	5	Low	High	Med
	30	High	Med	High
	60	High	Med	Low
	10	Med	Low	Low
	4	Med	Low	High
	15	Med	Low	Low
	8	High	Low	High
	3	Low	Low	High
	12	Med	High	High
	10	Med	High	Low
	1	Med	Low	High
	12	Med	Med	High
	8	High	Med	Low
	3	Med	Low	High
	4	High	Low	Low
	5	Low	High	High
	60	High	Low	Med
	50	Med	Low	Med
	5	Med	Med	Med
	20	High	Med	Med
	30	Med	Low	Low

## Sheet: Table 1
Table 1
		RESPECT	Trans-RESPECT
		All Patients	All Patients	H arm	H+CT arm	HER2DX low-risk	HER2DX high-risk
	N	266	154	74	80	114	40
	Mean age	73.9	73.7	73.6	73.9	73.6	74.3
	ER+ disease	0.477	0.442	0.419	0.463	0.465	0.375
	pT stage
	pT 1	0.489	0.513	0.527	0.5	0.614	0.225
	pT1b	0.162	0.19	0.154	0.225	0.214	0
	pT1c	0.838	0.81	0.846	0.775	0.786	1
	pT 2-3	0.511	0.487	0.473	0.5	0.386	0.775
	pT2	0.941	0.92	0.857	0.975	0.909	0.935
	pT3	0.059	0.08	0.143	0.025	0.091	0.065
	pN stage
	pN 0	0.805	0.838	0.905	0.775	0.965	0.475
	pN 1-3	0.177	0.162	0.095	0.225	0.035	0.525
	Unknown	0.019	-	-	-	-	-
	TILs
	<20%	-	0.634	0.63	0.638	0.593	0.75
	³20%	-	0.366	0.37	0.362	0.407	0.25
	HER2DX pCR score
	Med/Low	-	0.487	0.446	0.525	0.535	0.55
	High	-	0.513	0.554	0.475	0.465	0.45
	HER2DX ERBB2 score
	Low	-	0.201	0.203	0.2	0.125	0.228
	Med	-	0.208	0.23	0.188	0.15	0.228
	High	-	0.591	0.567	0.612	0.725	0.544

## Sheet: Table 2
Table 2
	Outcome	Group	Time (yrs)	Low-Risk Estimate (95% CI)	High-Risk Estimate (95% CI)	HR (95% CI)
	RFS	All patients	5	91.7 (86.7–97.1)	77.2 (65.1–91.5)	0.35 (0.1–0.9)
			6	88.6 (82.7–94.9)	74.2 (61.6–89.4)	0.41 (0.2–0.9)
			7	86.5 (80.1–93.4)	68.0 (54.4–85.0)	0.38 (0.2–0.8)
			8	86.5 (80.1–93.4)	68.0 (54.4–85.0)	0.38 (0.2–0.8)
			9	83.7 (76.6–91.5)	68.0 (54.4–85.0)	0.43 (0.2–0.9)
			10	81.2 (72.9–90.4)	68.0 (54.4–85.0)	0.46 (0.2–1.0)
		Node-negative	5	91.4 (86.2–96.9)	72.6 (54.6–96.4)	0.30 (0.1–0.9)
			6	89.2 (83.4–95.2)	72.6 (54.6–96.4)	0.36 (0.1–1.0)
			7	87.0 (80.7–93.9)	58.6 (38.9–88.4)	0.28 (0.1–0.7)
			8	87.0 (80.7–93.9)	58.6 (38.9–88.4)	0.28 (0.1–0.7)
			9	84.1 (76.8–92.0)	58.6 (38.9–88.4)	0.31 (0.1–0.8)
			10	81.4 (72.8–90.9)	58.6 (38.9–88.4)	0.32 (0.1–0.8)
	OS	All patients	5	97.3 (94.4–100)	83.9 (72.9–96.6)	0.17 (0.0–0.7)
			6	95.4 (91.6–99.4)	80.8 (68.9–94.8)	0.23 (0.1–0.7)
			7	93.5 (88.9–98.3)	74.3 (61.1–90.5)	0.23 (0.1–0.6)
			8	93.5 (88.9–98.3)	74.3 (61.1–90.5)	0.23 (0.1–0.6)
			9	90.9 (85.4–96.9)	74.3 (61.1–90.5)	0.29 (0.1–0.7)
			10	88.7 (81.5–96.1)	69.7 (55.2–88.1)	0.30 (0.1–0.7)
		Node-negative	5	97.2 (93.4–100)	72.2 (59.7–99.8)	0.12 (0.0–0.5)
			6	95.2 (91.3–99.6)	70.8 (57.5–99.9)	0.19 (0.0–0.9)
			7	94.2 (89.8–98.8)	63.7 (43.9–92.3)	0.14 (0.0–0.4)
			8	94.2 (89.8–98.8)	63.7 (43.9–92.3)	0.14 (0.0–0.4)
			9	91.6 (86.0–97.5)	63.7 (43.9–92.3)	0.18 (0.1–0.5)
			10	89.2 (82.3–96.7)	47.7 (24.3–93.9)	0.16 (0.1–0.4)

## Sheet: Table 3
Table 3
	Outcome	Time (yrs)	Low-Risk Estimate (95% CI)	High-Risk Estimate (95% CI)	HR (95% CI)
	RFS	5	88.7 (80.5–97.7)	68.6 (44.5–100.0)	0.33 (0.1–1.3)
		6	86.5 (77.6–96.4)	68.6 (44.5–100.0)	0.36 (0.1–1.5)
		7	82.2 (72.2–93.5)	57.1 (32.6–100.0)	0.35 (0.1–1.2)
		8	82.2 (72.2–93.5)	57.1 (32.6–100.0)	0.35 (0.1–1.2)
		9	76.2 (64.4–90.2)	57.1 (32.6–100.0)	0.42 (0.1–1.3)
		10	76.2 (64.4–90.2)	57.1 (32.6–100.0)	0.42 (0.1–1.3)
	OS	5	96.4 (91.6–100.0)	80.0 (58.7–100.0)	0.28 (0.1–0.9)
		6	94.4 (88.5–100.0)	80.0 (58.7–100.0)	0.25 (0.0–1.5)
		7	92.5 (85.6–99.9)	68.6 (44.5–100.0)	0.21 (0.1–0.9)
		8	92.5 (85.6–99.9)	68.6 (44.5–100.0)	0.21 (0.1–0.9)
		9	86.9 (77.3–97.7)	68.6 (44.5–100.0)	0.31 (0.1–1.2)
		10	86.9 (77.3–97.7)	45.7 (18.4–100.0)	0.23 (0.1–0.8)

## Sheet: FigS4
Figure S4
	TILs	Percentile.IGG
	0	1.7499
	0	33.9954
	0	6.0353
	0	8.0553
	1	34.0778
	1	23.336
	1	16.4433
	1	60.5818
	2	17.4969
	2	9.0289
	2	3.6548
	2	62.4652
	2	75.8346
	2	97.8713
	2	8.1595
	2	13.9105
	3	1
	3	2.0517
	3	41.7969
	3	8.8648
	3	29.0541
	3	1.0193
	3	59.7502
	4	20.5079
	4	5.5558
	4	8.8479
	4	53.2408
	4	67.5678
	5	23.0685
	5	35.7695
	5	45.8471
	5	35.8411
	5	47.5063
	5	38.611
	5	5.6225
	5	31.7408
	5	35.2969
	5	70.2861
	5	71.2498
	5	17.611
	5	20.5687
	5	35.3469
	6	41.3144
	6	52.8847
	6	24.2241
	6	38.6278
	8	4.5273
	8	8.8935
	8	18.2335
	8	1.1397
	8	11.8195
	8	2.6073
	8	1
	8	47.398
	8	9.806
	8	19.9823
	8	49.861
	8	55.8307
	8	56.8989
	8	73.7403
	8	85.5821
	10	38.5141
	10	2.7256
	10	32.7782
	10	30.3061
	10	37.5631
	10	62.7027
	10	41.8457
	12	58.6678
	12	80.7647
	12	70.3279
	12	30.3175
	12	33.9435
	12	84.3141
	12	38.6651
	12	97.52
	12	13.7557
	12	56.1193
	12	45.1132
	15	59.1116
	15	29.6127
	15	83.4779
	15	77.0743
	15	41.494
	15	78.726
	15	87.1506
	15	82.4678
	15	60.7323
	15	74.7507
	15	33.9793
	15	77.2302
	15	52.5088
	15	41.9157
	15	43.3684
	18	70.6407
	18	56.6445
	18	95.5885
	20	97.7163
	20	37.0008
	20	18.1296
	20	38.9495
	20	84.2359
	20	49.2573
	20	43.026
	20	65.0588
	20	66.7532
	25	81.7075
	25	50.5261
	25	32.0192
	25	97.5353
	25	77.0349
	25	66.3029
	25	77.3748
	30	56.6654
	30	95.4953
	30	35.4839
	30	95.5462
	30	58.4906
	30	93.4641
	30	80.7451
	30	93.7154
	30	55.0683
	35	88.4666
	35	99
	40	87.9365
	40	96.7287
	40	83.2777
	40	97.0023
	40	61.8118
	45	83.2885
	45	84.1383
	50	90.6397
	50	92.1287
	50	95.5599
	50	93.7242
	50	62.458
	60	93.3991
	60	97.1343
	60	95.1416
	60	98.5861
	60	73.6173
	60	82.789
	65	93.7732
	65	93.6321
	65	98.4131
	70	48.3004
	70	96.854
	70	98.5442
	70	88.4908
	70	80.3539
	75	95.4169
	80	98.596
	80	99

## Sheet: Table S1
Table S1
	Univariable Cox models (RFS)	HR	95% CI	P-value
	Treatment arm
	Trastuzumab	1	-	-
	Chemo+trastuzumab	0.79	0.38-1.62	0.52
	Age (continuos variable)	1.21	1.07-1.36	0.002
	Age
	70-73	1	-	-
	74-80	2.32	1.10-4.89	0.03
	pT
	pT1	1	-	-
	pT2-3	1.81	0.87-3.77	0.11
	pN
	pN0	1	-	-
	pN1-2	1.12	0.43-2.92	0.82
	Hormone receptor status
	Negative	1	-	-
	Positive	0.68	0.32-1.42	0.3
	TILs (continuos variable)	0.99	0.97-1.01	0.4
	TILs
	<20%	1	-	-
	³20%	0.69	0.30-1.55	0.36

## Sheet: Table S2
Table S2
	Univariable Cox models (OS)	HR	95% CI	P-value
	Treatment arm
	Trastuzumab	1	-	-
	Chemo+trastuzumab	0.73	0.32-1.70	0.47
	Age (continuos variable)	1.26	1.09-1.46	0.002
	Age
	70-73	1	-	-
	74-80	3.12	1.27-7.68	0.01
	pT
	pT1	1	-	-
	pT2-3	2.19	0.92-5.23	0.08
	pN
	pN0	1	-	-
	pN1-2	0.9	0.27-3.06	0.87
	Hormone receptor status
	Negative	1	-	-
	Positive	0.46	0.18-1.18	0.11
	TILs (continuos variable)	0.99	0.96-1.01	0.35
	TILs
	<20%	1	-	-
	³20%	0.68	0.26-1.74	0.42

## Sheet: Table S3
Table S3
	Univariable Cox models (RFS, node-negative)	HR	95% CI	P-value
	Treatment arm
	Trastuzumab	1	-	-
	Chemo+trastuzumab	0.52	0.22-1.21	0.13
	Age (continuos variable)	1.23	1.07-1.41	0.004
	Age
	70-73	1	-	-
	74-80	2.63	1.15-6.02	0.02
	pT
	pT1	1	-	-
	pT2-3	1.56	0.70-3.49	0.28
	pN
	pN0	-	-	-
	pN1-2	-	-	-
	Hormone receptor status
	Negative	1	-	-
	Positive	0.71	0.31-1.61	0.41
	TILs (continuos variable)	0.99	0.97-1.02	0.55
	TILs
	<20%	1	-	-
	³20%	0.67	0.26-1.69	0.39

[truncated: 4 more sheets: Table S4, Table S5, Table S6, Table S7]
